# Supplementary material for: Lobelia hongiana (Campanulaceae), a new species from Guangxi, China
Source: PhytoKeys. 2018 Jan 30;(95):27–36. doi: 10.3897/phytokeys.95.20245 (PMC5804286; doi:10.3897/phytokeys.95.20245)
Supplement: XML Treatment for Lobelia hongiana [file phytokeys.95.20245-treatment1.xml]

<!DOCTYPE tp:taxon-treatment
  PUBLIC "-//TaxonX//DTD Taxonomic Treatment Publishing DTD v0 20100105//EN" "tax-treatment-NSO.dtd">
<tp:taxon-treatment xmlns:tp="http://www.plazi.org/taxpub"><tp:treatment-meta><kwd-group><label>Taxon classification</label><kwd><named-content xmlns:xlink="http://www.w3.org/1999/xlink" content-type="kingdom">Plantae</named-content></kwd><kwd><named-content xmlns:xlink="http://www.w3.org/1999/xlink" content-type="order">Asterales</named-content></kwd><kwd><named-content xmlns:xlink="http://www.w3.org/1999/xlink" content-type="family">Campanulaceae</named-content></kwd></kwd-group><mixed-citation publication-type="journal"><person-group><name><surname>Li</surname><given-names>Zhi-Zhong</given-names></name><name><surname>Wei</surname><given-names>Neng</given-names></name><name><surname>Liu</surname><given-names>Yan</given-names></name><name><surname>Chen</surname><given-names>Jin-Ming</given-names></name><name><surname>Hu</surname><given-names>Guang-Wan</given-names></name><name><surname>Wang</surname><given-names>Qing-Feng</given-names></name></person-group><article-title>
          <italic><tp:taxon-name><tp:taxon-name-part taxon-name-part-type="genus" reg="Lobelia">Lobelia</tp:taxon-name-part> <tp:taxon-name-part taxon-name-part-type="species" reg="hongiana">hongiana</tp:taxon-name-part></tp:taxon-name></italic> (<tp:taxon-name><tp:taxon-name-part taxon-name-part-type="family">Campanulaceae</tp:taxon-name-part></tp:taxon-name>), a new species from Guangxi, China</article-title><source>PhytoKeys</source><day>30</day><month>1</month><year>2018</year><volume>2018</volume><issue>95</issue><fpage>27</fpage><lpage>36</lpage><pub-id pub-id-type="doi">10.3897/phytokeys.95.20245</pub-id></mixed-citation></tp:treatment-meta><tp:nomenclature><tp:taxon-name>
            <tp:taxon-name-part taxon-name-part-type="genus" reg="Lobelia">Lobelia</tp:taxon-name-part>
            <tp:taxon-name-part taxon-name-part-type="species" reg="hongiana">hongiana</tp:taxon-name-part>
            <object-id xmlns:xlink="http://www.w3.org/1999/xlink" content-type="ipni" xlink:type="simple">urn:lsid:ipni.org:names:60475915-2</object-id>
          </tp:taxon-name><tp:taxon-authority>Q.F.Wang &amp; G.W.Hu</tp:taxon-authority><tp:taxon-status xmlns:xlink="http://www.w3.org/1999/xlink" xlink:type="simple">sp. nov.</tp:taxon-status><xref ref-type="fig" rid="F1">Figure 1</xref><xref ref-type="table" rid="T2">, Table 2</xref></tp:nomenclature><tp:treatment-sec sec-type="diagnosis" id="SECID0EV1AE"><title>Diagnosis.</title><p>The new species is distinguished from <italic><tp:taxon-name><tp:taxon-name-part taxon-name-part-type="genus" reg="Lobelia">L.</tp:taxon-name-part> <tp:taxon-name-part taxon-name-part-type="species" reg="chinensis">chinensis</tp:taxon-name-part></tp:taxon-name></italic> and <italic><tp:taxon-name><tp:taxon-name-part taxon-name-part-type="genus" reg="Lobelia">L.</tp:taxon-name-part> <tp:taxon-name-part taxon-name-part-type="species" reg="loochooensis">loochooensis</tp:taxon-name-part></tp:taxon-name></italic> by its elliptic-obovate or oblanceolate leaves, usually sinuate-dentate margin; hypanthium 2.5–3 mm long, greenish-carmine; calyx lobes 5 or 6, shorter than hypanthium; corolla purplish-white, yellowish- green blotches at the base of lower lobes; glabrous filaments; broadly obconic capsule, 7–8 mm long; flowering time from May to July.</p></tp:treatment-sec><tp:treatment-sec sec-type="material" id="SECID0ER2AE"><title>Type.</title><p>CHINA. Guangxi: Guilin City, Lingui District, Huixian Town, Huixian Wetland, <named-content xmlns:xlink="http://www.w3.org/1999/xlink" content-type="dwc:verbatimCoordinates" xlink:type="simple"><named-content content-type="geo-json" specific-use="{&#34;type&#34;:&#34;Point&#34;,&#34;coordinates&#34;:[110.209383,25.102633]}" id="NCID0E12AE" xlink:type="simple">25°06.158'N, 110°12.563'E</named-content></named-content>, elev. 140 m, 21 June 2016, <italic>G. W. Hu &amp; Z. Z. Li HGW-01120</italic> (holotype HIB!; isotype GXMG!, HIB!).</p></tp:treatment-sec><tp:treatment-sec sec-type="description" id="SECID0EB3AE"><title>Description.</title><p>Herbs, perennial. Stems decumbent, creeping and branched, slender, green or purple, up to 25 cm or higher, glabrous, lower nodes rooted. Leaves alternate, in 2 rows, sessile or petiole up to 2 mm; blade elliptic-obovate, or oblanceolate, thick, 2.2–9 × 1.6–5 mm, glabrous, green or purple beneath, base rounded, obtuse or broadly cuneate, margin usually coarsely sinuate-dentate or occasionally entire, apex obtuse. Flowers solitary, axillary; pedicels slender, 1.3–4.4 cm; hypanthium narrowly obconical, base attenuate, not well distinguished from pedicel, 2.5–3 mm, glabrous, greenish-carmine; calyx lobes 5 or 6, lanceolate, occasionally unevenly bifid, 1.4–2 mm long, shorter than tube, margin with 1 or 2 pair of denticles, occasionally entire. Corolla white, purplish, 9–13 mm, outside glabrous, densely white villous below throat; sub-bilabiate, lobes 5, monomorphic, ovate-lanceolate, 5–7 mm long, longer than the tube, gradually recurved outwards when open, tube split not to base on dorsal side; lower lobes 3, covered sparsely white villous, with yellowish-green blotches at the base; upper lobes 2, glabrous except occasionally covered rarely white villous; filament ca. <!--PageBreak-->4 mm long, adnate to corolla tube on lower third, glabrous, connate above middle, filament tube ca. 1.5 mm; anther tube 1.2–1.5 mm, anther tube bearded with tufts of filiform hairs, ventral anthers bearing two awns, ca. 0.5 mm long. Style enclosed at <!--PageBreak-->connate filaments, glabrous, protruded and curved once mature; stigma bifid, puberulous. Ovary 2-locular, ovules numerous. Capsule obconic, apically 2-valved, 6–8 mm long, dehiscing loculicidally, calyx lobes persistent. Seeds narrowly elliptic, terete.</p><fig id="F1" position="float" orientation="portrait"><label>Figure 1.</label><caption><p>Photos of <italic><tp:taxon-name><tp:taxon-name-part taxon-name-part-type="genus" reg="Lobelia">Lobelia</tp:taxon-name-part> <tp:taxon-name-part taxon-name-part-type="species" reg="hongiana">hongiana</tp:taxon-name-part></tp:taxon-name></italic> Q.F.Wang &amp; G.W.Hu: morphology. <bold>A</bold> Habitat <bold>B</bold> Part of one individual <bold>C</bold> A stem bearing leaves and a flower <bold>D–G</bold> Flower viewed from different orientations <bold>H–I</bold> Fruit viewed from different orientations.</p></caption><graphic xmlns:xlink="http://www.w3.org/1999/xlink" xlink:href="phytokeys-95-027-g001.jpg" position="float" orientation="portrait" xlink:type="simple" id="oo_182410.jpg"/></fig><fig id="F2" position="float" orientation="portrait"><label>Figure 2.</label><caption><p>Bayesian tree inferred using the combined ITS, <italic>atpB</italic> and <italic>rbcL</italic> dataset showing the phylogenetic position of <italic><tp:taxon-name><tp:taxon-name-part taxon-name-part-type="genus" reg="Lobelia">Lobelia</tp:taxon-name-part> <tp:taxon-name-part taxon-name-part-type="species" reg="hongiana">hongiana</tp:taxon-name-part></tp:taxon-name></italic> and its sister species. Maximum likelihood bootstrap values ≥ 50 and PPs ≥ 0.70 are shown at the nodes. The abbreviations, Hyp and Ste, represented the sections of <italic><tp:taxon-name><tp:taxon-name-part taxon-name-part-type="genus" reg="Hypsela">Hypsela</tp:taxon-name-part></tp:taxon-name></italic> and <italic><tp:taxon-name><tp:taxon-name-part taxon-name-part-type="genus" reg="Stenotium">Stenotium</tp:taxon-name-part></tp:taxon-name></italic>, respectively. The new species is shown in bold.</p></caption><graphic xmlns:xlink="http://www.w3.org/1999/xlink" xlink:href="phytokeys-95-027-g002.jpg" position="float" orientation="portrait" xlink:type="simple" id="oo_182411.jpg"/></fig></tp:treatment-sec><tp:treatment-sec sec-type="distribution" id="SECID0EX5AE"><title>Distribution and ecology.</title><p>The new species has been found in Huixian Wetland, Guangxi Zhuang Autonomous Region in China, with only two populations. There is a high probability that <italic><tp:taxon-name><tp:taxon-name-part taxon-name-part-type="genus" reg="Lobelia">L.</tp:taxon-name-part> <tp:taxon-name-part taxon-name-part-type="species" reg="hongiana">hongiana</tp:taxon-name-part></tp:taxon-name></italic> is also distributed at adjacent areas, given its vegetative propagation traits. Its living environment is wetland and farmland.</p><!--PageBreak--></tp:treatment-sec><tp:treatment-sec sec-type="phenology" id="SECID0EJ6AE"><title>Phenology.</title><p>The new species was found in flower from May to July.</p></tp:treatment-sec><tp:treatment-sec sec-type="etymology" id="SECID0EO6AE"><title>Etymology.</title><p>Species epithet, “<italic>hongiana</italic>”, is in honour of Prof. De-Yuan Hong who made a significant contribution to the authors’ knowledge of <tp:taxon-name><tp:taxon-name-part taxon-name-part-type="family">Campanulaceae</tp:taxon-name-part></tp:taxon-name>.</p></tp:treatment-sec><tp:treatment-sec sec-type="conservation status" id="SECID0EEAAG"><title>Conservation status.</title><p>This new species was only found at Huixian Wetland in Guangxi Zhuang Autonomous Region, China, although it might also be distributed in adjacent areas. Until now, about 200 individuals were found in each population. Since there is not enough information on population size and dynamics, an assessment of the current conservation status of this species cannot be given. Therefore, it is suggested that the species be evaluated as Data Deficient (<abbrev xmlns:xlink="http://www.w3.org/1999/xlink" xlink:title="Data Deficient" id="ABBRID0EKAAG" xlink:type="simple">DD</abbrev>) according to the IUCN Red List Categories and Criteria (<xref ref-type="bibr" rid="B5">IUCN 2001)</xref>.</p></tp:treatment-sec><tp:treatment-sec sec-type="material" id="SECID0ESAAG"><title>Other specimens examined (paratypes).</title><p>CHINA, Guangxi, Guilin City, Lingui District, Huixian Town, elev. 140 m, 8 June 2016, <italic>G. W. Hu &amp; Z. Z. Li HGW-01117</italic> (HIB!)</p><!--PageBreak--><sec sec-type="Key to the Lobelia sect. Hypsela in East Asia" id="SECID0E2AAG"><title>Key to the <tp:taxon-name><tp:taxon-name-part taxon-name-part-type="genus" reg="Lobelia">Lobelia</tp:taxon-name-part> <tp:taxon-name-part taxon-name-part-type="infraspecific-rank">sect.</tp:taxon-name-part> <tp:taxon-name-part taxon-name-part-type="section" reg="Hypsela">Hypsela</tp:taxon-name-part></tp:taxon-name> in East Asia</title><table-wrap content-type="key" position="anchor" orientation="portrait"><table id="TID0EHTAE" rules="all"><tbody><tr><td rowspan="1" colspan="1">1</td><td rowspan="1" colspan="1">Fruit berry, purple-red, ellipsoid or globose; stem villous, rarely glabrous; petiole puberulent</td><td rowspan="1" colspan="1">
                      <bold><italic><tp:taxon-name><tp:taxon-name-part taxon-name-part-type="genus" reg="Lobelia">L.</tp:taxon-name-part> <tp:taxon-name-part taxon-name-part-type="species" reg="nummularia">nummularia</tp:taxon-name-part></tp:taxon-name></italic></bold>
                    </td></tr><tr><td rowspan="1" colspan="1">–</td><td rowspan="1" colspan="1">Fruit capsule, green, subglobose or obconic; stem glabrous; petiole glabrous</td><td rowspan="1" colspan="1">
                      <bold>2</bold>
                    </td></tr><tr><td rowspan="1" colspan="1">2</td><td rowspan="1" colspan="1">Stem prostrate; leaves thick, pedicel under 2.5 cm long; hypanthium no more than 1 mm long, calyx lobes longer than hypanthium, corolla under 9 mm long; all 5 filaments sparsely hairy; capsule subglobose, no more than 5 mm long</td><td rowspan="1" colspan="1">
                      <bold><italic><tp:taxon-name><tp:taxon-name-part taxon-name-part-type="genus" reg="Lobelia">L.</tp:taxon-name-part> <tp:taxon-name-part taxon-name-part-type="species" reg="loochooensis">loochooensis</tp:taxon-name-part></tp:taxon-name></italic></bold>
                    </td></tr><tr><td rowspan="1" colspan="1">–</td><td rowspan="1" colspan="1">Stem decumbent; leaves thin or slightly thick, pedicel up to 4 cm or longer; hypanthium more than 2.5 mm, calyx lobes not longer than hypanthium, corolla over 9 mm long; not all 5 filaments hairy; capsule obconic, more than 6 mm long</td><td rowspan="1" colspan="1">
                      <bold>3</bold>
                    </td></tr><tr><td rowspan="1" colspan="1">3</td><td rowspan="1" colspan="1">Leaves slightly thick, under 1 cm long, apex obtuse; hypanthium 2.5–3 mm long, calyx lobes 5 or 6, 1.4–2 mm long, shorter than hypanthium, corolla sub-bilabiate, corolla lobes gradually recurved when open, covered sparsely white villous, without vein; filament ca. 4 mm long, glabrous, anther tube 1.1–1.5 mm; style glabrous; capsule broadly obconic, 7–8 mm long</td><td rowspan="1" colspan="1">
                      <bold><italic><tp:taxon-name><tp:taxon-name-part taxon-name-part-type="genus" reg="Lobelia">L.</tp:taxon-name-part> <tp:taxon-name-part taxon-name-part-type="species" reg="hongiana">hongiana</tp:taxon-name-part></tp:taxon-name></italic></bold>
                    </td></tr><tr><td rowspan="1" colspan="1">–</td><td rowspan="1" colspan="1">Leaves thin, 0.7–2.6 cm long, apex acute or acuminate; hypanthium 3–5 mm long, calyx lobes 5, 3–5 mm long, as long as hypanthium, corolla unilabiate, corolla lobes all spreading in a plane on anterior side, glabrous, with purple veins; filament 6–8 mm long, the two anterior filaments hairy, anther tube 2–2.5 mm; style hairy; capsule narrowly obconic, 6–7 mm long</td><td rowspan="1" colspan="1">
                      <bold><italic><tp:taxon-name><tp:taxon-name-part taxon-name-part-type="genus" reg="Lobelia">L.</tp:taxon-name-part> <tp:taxon-name-part taxon-name-part-type="species" reg="chinensis">chinensis</tp:taxon-name-part></tp:taxon-name></italic></bold>
                    </td></tr></tbody></table></table-wrap></sec></tp:treatment-sec><tp:treatment-sec><!--Section generated to contain objects referenced in tp:taxon-treatment.--><table-wrap id="T2" position="float" orientation="portrait"><label>Table 2.</label><caption><p>Characters distinguishing <italic><tp:taxon-name><tp:taxon-name-part taxon-name-part-type="genus" reg="Lobelia">Lobelia</tp:taxon-name-part> <tp:taxon-name-part taxon-name-part-type="species" reg="hongiana">hongiana</tp:taxon-name-part></tp:taxon-name></italic>, <italic><tp:taxon-name><tp:taxon-name-part taxon-name-part-type="genus" reg="Lobelia">L.</tp:taxon-name-part> <tp:taxon-name-part taxon-name-part-type="species" reg="chinensis">chinensis</tp:taxon-name-part></tp:taxon-name></italic> and <italic><tp:taxon-name><tp:taxon-name-part taxon-name-part-type="genus" reg="Lobelia">L.</tp:taxon-name-part> <tp:taxon-name-part taxon-name-part-type="species" reg="loochooensis">loochooensis</tp:taxon-name-part></tp:taxon-name></italic>. (The character information of <italic><tp:taxon-name><tp:taxon-name-part taxon-name-part-type="genus" reg="Lobelia">L.</tp:taxon-name-part> <tp:taxon-name-part taxon-name-part-type="species" reg="loochooensis">loochooensis</tp:taxon-name-part></tp:taxon-name></italic> is mainly based on <xref ref-type="bibr" rid="B16">Murata (1992)</xref>; “–” indicates the description of <italic><tp:taxon-name><tp:taxon-name-part taxon-name-part-type="genus" reg="Lobelia">L.</tp:taxon-name-part> <tp:taxon-name-part taxon-name-part-type="species" reg="loochooensis">loochooensis</tp:taxon-name-part></tp:taxon-name></italic> is not yet accessible.)</p></caption><table id="TID0E2DAE" rules="all"><tbody><tr><th rowspan="1" colspan="1">Characters</th><th rowspan="1" colspan="1">
                <italic><tp:taxon-name><tp:taxon-name-part taxon-name-part-type="genus" reg="Lobelia">Lobelia</tp:taxon-name-part> <tp:taxon-name-part taxon-name-part-type="species" reg="hongiana">hongiana</tp:taxon-name-part></tp:taxon-name></italic>
              </th><th rowspan="1" colspan="1">
                <italic><tp:taxon-name><tp:taxon-name-part taxon-name-part-type="genus" reg="Lobelia">L.</tp:taxon-name-part> <tp:taxon-name-part taxon-name-part-type="species" reg="chinensis">chinensis</tp:taxon-name-part></tp:taxon-name></italic>
              </th><th rowspan="1" colspan="1">
                <italic><tp:taxon-name><tp:taxon-name-part taxon-name-part-type="genus" reg="Lobelia">L.</tp:taxon-name-part> <tp:taxon-name-part taxon-name-part-type="species" reg="loochooensis">loochooensis</tp:taxon-name-part></tp:taxon-name></italic>
              </th></tr><tr><td rowspan="1" colspan="1">Stem</td><td rowspan="1" colspan="1">Decumbent</td><td rowspan="1" colspan="1">Decumbent</td><td rowspan="1" colspan="1">Prostrate</td></tr><tr><td rowspan="1" colspan="1">Leaf</td><td rowspan="1" colspan="1">Elliptic-obovate or oblanceolate, slightly thick, 2.2–9 × 1.6–5 mm, sessile or to 2mm, apex obtuse, margin usually sinuate-dentate or sub-entire</td><td rowspan="1" colspan="1">Narrowly elliptic, elliptic or lanceolate, thin, 7–26 × 1.5–7 mm, sessile or to 1 mm, apex acute or acuminate, margin entire or obviously serrate at upper part</td><td rowspan="1" colspan="1">Orbicular to broadly obovate to sub-obtriangular, thick, 5–7 mm in diam., almost sessile, apex rounded, margin entire or tridentate at upper part</td></tr><tr><td rowspan="1" colspan="1">Flower</td><td rowspan="1" colspan="1">Solitary, pedicel 1.3–4.4 cm long</td><td rowspan="1" colspan="1">Solitary at upper part of stem, pedicel 1.2–6.5 cm long</td><td rowspan="1" colspan="1">Solitary, pedicel 1–2.5 cm long</td></tr><tr><td rowspan="1" colspan="1">Hypanthium</td><td rowspan="1" colspan="1">2.5–3 mm long, greenish carmine</td><td rowspan="1" colspan="1">3–5 mm long, green</td><td rowspan="1" colspan="1">Ca. 1 mm long, yellowish green</td></tr><tr><td rowspan="1" colspan="1">Calyx lobes</td><td rowspan="1" colspan="1">5 or 6, lanceolate or sometimes unevenly bifid, 1.4–2 mm long, shorter than hypanthium, 1 or 2 pair(s) of denticles</td><td rowspan="1" colspan="1">5, lanceolate, 3–5 mm long, as long as hypanthium, 1 pair of denticles</td><td rowspan="1" colspan="1">5, narrowly triangular, 1.5 mm long, longer than hypanthium, –</td></tr><tr><td rowspan="1" colspan="1">Corolla</td><td rowspan="1" colspan="1">Purplish-white, 9–13 mm long, sub-bilabiate, lobes 5, gradually recurved when open, lobes equal or subequal, ovate-lanceolate</td><td rowspan="1" colspan="1">Rose, white or bluish, 10–15 mm long, unilabiate, lobes 5, all spreading in a plane on anterior side, lateral 2 lanceolate or oblanceolate, central 3 elliptic</td><td rowspan="1" colspan="1">White to pale violet, 8–9 mm long, sub-bilabiate, lobes 5, gradually recurved when open, lobes equal or subequal, oblong-lanceolate</td></tr><tr><td rowspan="1" colspan="1">Lower/Central lobes</td><td rowspan="1" colspan="1">Yellowish-green blotches at the base, apex recurved, covered sparsely white villous, without vein</td><td rowspan="1" colspan="1">Green blotches with yellow margin at the base, apex incurved, glabrous, with purple veins</td><td rowspan="1" colspan="1">Blue blotches at the base, apex recurved, glabrous, with blue veins</td></tr><tr><td rowspan="1" colspan="1">Filament</td><td rowspan="1" colspan="1">Ca. 4 mm long, glabrous</td><td rowspan="1" colspan="1">6–8 mm long, the two anterior ones hairy</td><td rowspan="1" colspan="1">Ca. 3 mm long, sparsely hairy</td></tr><tr><td rowspan="1" colspan="1">Anther</td><td rowspan="1" colspan="1">Tube 1.1–1.5 mm, bearing tufts of filiform hairs at 3 dorsal anther tubes</td><td rowspan="1" colspan="1">Tube 2–2.5 mm, 3 dorsal anther tubes sparsely villous or glabrous</td><td rowspan="1" colspan="1">Tube ca. 1 mm long, 3 dorsal anther tubes glabrous</td></tr><tr><td rowspan="1" colspan="1">Pistil</td><td rowspan="1" colspan="1">Style glabrous, stigma puberulous</td><td rowspan="1" colspan="1">Lower half style hairy, stigma puberulous</td><td rowspan="1" colspan="1">–</td></tr><tr><td rowspan="1" colspan="1">Fruit</td><td rowspan="1" colspan="1">Capsule broadly obconic, 7–8 mm long</td><td rowspan="1" colspan="1">Capsule narrowly obconic, 6–7 mm long</td><td rowspan="1" colspan="1">Capsule sub-globose, laterally compressed, ca. 4 mm long</td></tr><tr><td rowspan="1" colspan="1">Flowering time</td><td rowspan="1" colspan="1">May to July</td><td rowspan="1" colspan="1">May to September</td><td rowspan="1" colspan="1">July to September</td></tr></tbody></table></table-wrap></tp:treatment-sec><ref-list><ref id="B16"><mixed-citation xmlns:xlink="http://www.w3.org/1999/xlink" xlink:type="simple">
          <person-group><name name-style="western"><surname>Murata</surname><given-names>J</given-names></name></person-group> (<year>1992</year>) <article-title>Morphology and Chromosome Number of <italic><tp:taxon-name><tp:taxon-name-part taxon-name-part-type="genus">Lobelia</tp:taxon-name-part> <tp:taxon-name-part taxon-name-part-type="species">loochooensis</tp:taxon-name-part></tp:taxon-name></italic> Koidz.</article-title> <source>Journal of Japanese Botany</source> <volume>67</volume>(<issue>5</issue>): <fpage>282</fpage>–<lpage>285</lpage>. <ext-link xlink:type="simple" ext-link-type="uri" xlink:href="http://www.jjbotany.com/pdf/JJB_067_282_285.pdf">http://www.jjbotany.com/pdf/JJB_067_282_285.pdf</ext-link></mixed-citation></ref><ref id="B5"><mixed-citation xmlns:xlink="http://www.w3.org/1999/xlink" xlink:type="simple">
          <institution xlink:type="simple">IUCN</institution> (<year>2001</year>) <source>IUCN Red List Categories and Criteria, Version 3.1.</source> <publisher-name>IUCN Species Survival Commission</publisher-name>, <publisher-loc>Gland, Switzerland and Cambridge, United Kingdom</publisher-loc>, <size units="page">30 pp</size>.</mixed-citation></ref></ref-list></tp:taxon-treatment>
